# Supplementary material for: Polyphyly of Lichen-cryptic Dagger Moths: synonymy of Agriopodes Hampson and description of a new basal acronictine genus, Chloronycta, gen. n. (Lepidoptera, Noctuidae)
Source: Zookeys. 2014 Jun 27;(421):115–37. doi: 10.3897/zookeys.421.7424 (PMC4109473; doi:10.3897/zookeys.421.7424)
Supplement: XML Treatment for Agriopodes geminata [file zookeys.421.7424-treatment2.xml]

<!DOCTYPE tp:taxon-treatment
  PUBLIC "-//TaxonX//DTD Taxonomic Treatment Publishing DTD v0 20100105//EN" "tax-treatment-NSO.dtd">
<tp:taxon-treatment xmlns:tp="http://www.plazi.org/taxpub"><tp:treatment-meta><kwd-group><label>Taxon classification</label><kwd><named-content content-type="kingdom">Animalia</named-content></kwd><kwd><named-content content-type="order">Lepidoptera</named-content></kwd><kwd><named-content content-type="family">Noctuidae</named-content></kwd></kwd-group><mixed-citation publication-type="journal"><person-group><name><surname>Schmidt</surname><given-names>B. Christian</given-names></name><name><surname>Wagner</surname><given-names>David L.</given-names></name><name><surname>Zacharczenko</surname><given-names>Brigette V.</given-names></name><name><surname>Zahiri</surname><given-names>Reza</given-names></name><name><surname>Anweiler</surname><given-names>Gary G.</given-names></name></person-group><article-title>Polyphyly of Lichen-cryptic Dagger Moths: synonymy of <italic>Agriopodes</italic> Hampson and description of a new basal acronictine genus, <italic>Chloronycta</italic>, gen. n. (Lepidoptera, Noctuidae)</article-title><source>Zookeys</source><day>27</day><month>6</month><year>2014</year><volume>2014</volume><issue>421</issue><fpage>115</fpage><lpage>137</lpage><pub-id pub-id-type="doi">10.3897/zookeys.421.7424</pub-id></mixed-citation></tp:treatment-meta><tp:nomenclature><tp:taxon-name>
                        <tp:taxon-name-part taxon-name-part-type="genus">Agriopodes</tp:taxon-name-part>
                        <tp:taxon-name-part taxon-name-part-type="species">geminata</tp:taxon-name-part>
                    </tp:taxon-name><tp:taxon-authority>(Smith)</tp:taxon-authority><tp:nomenclature-citation-list><tp:nomenclature-citation><tp:taxon-name>Moma geminata</tp:taxon-name><comment> Smith, 1903</comment></tp:nomenclature-citation></tp:nomenclature-citation-list></tp:nomenclature><tp:treatment-sec sec-type="Remarks"><title>Remarks.</title><p><italic><tp:taxon-name>Acronicta fallax</tp:taxon-name></italic> exhibits a moderate range of geographic variation (<xref ref-type="fig" rid="F2">Fig. 2</xref>), with a gradual increase in size and extent of forewing black markings with increasing latitude. The northwestern-most populations from Manitoba, Saskatchewan and eastern Alberta mark the extreme end of this cline, and have been treated as a separate species, <italic><tp:taxon-name>Agriopodes geminata</tp:taxon-name></italic>. We can find no consistent differences in genitalic structure between <italic><tp:taxon-name>Acronicta fallax</tp:taxon-name></italic> and <italic><tp:taxon-name>Acronicta geminata</tp:taxon-name></italic>, and differences in COI barcodes fall well within the range of variation of <italic><tp:taxon-name>Acronicta fallax</tp:taxon-name></italic>, as discussed above. We therefore consider <italic>geminata</italic> to be a geographic form of <italic><tp:taxon-name>Acronicta fallax</tp:taxon-name></italic> (syn. n.). <italic><tp:taxon-name>Acronicta geminata</tp:taxon-name></italic> Draudt, 1950 of China is a junior secondary homonym of <italic><tp:taxon-name>Acronicta geminata</tp:taxon-name></italic> (Smith), but since we treat the latter as a junior subjective synonym of <italic><tp:taxon-name>Acronicta fallax</tp:taxon-name></italic>, no replacement name for <italic><tp:taxon-name>Acronicta geminata</tp:taxon-name></italic> Draudt is necessary.</p></tp:treatment-sec><tp:treatment-sec><!--Section generated to contain objects referenced in tp:taxon-treatment.--><fig id="F2" position="float" orientation="portrait"><label>Figures 2–4.</label><caption><p><italic><tp:taxon-name>Acronicta</tp:taxon-name></italic> and <italic><tp:taxon-name>Chloronycta</tp:taxon-name></italic> adults. <bold>2a</bold> <italic><tp:taxon-name>Acronicta fallax</tp:taxon-name></italic> male (North Port, FL) <bold>2b</bold> <italic><tp:taxon-name>Acronicta fallax</tp:taxon-name></italic> male (Hillsboro, MO) <bold>2c</bold> <italic><tp:taxon-name>Acronicta fallax</tp:taxon-name></italic> female (Hillsboro, MO) <bold>2d</bold> <italic><tp:taxon-name>Acronicta fallax</tp:taxon-name></italic> female (Backus Woods, ON) <bold>2e</bold> <italic><tp:taxon-name>Acronicta fallax</tp:taxon-name></italic> male (Cartwright, MB) <bold>2f</bold> <italic><tp:taxon-name>Acronicta fallax</tp:taxon-name></italic> male Edmunston, NB) <bold>2g</bold> <italic><tp:taxon-name>Acronicta fallax</tp:taxon-name></italic> female (Ottawa, ON) <bold>2h</bold> <italic><tp:taxon-name>Acronicta fallax</tp:taxon-name></italic> male (La Verendrye Reserve, QC) <bold>2i</bold> <italic><tp:taxon-name>Acronicta fallax</tp:taxon-name></italic> male (Crooked Lake, SK) <bold>3a</bold> <italic><tp:taxon-name>Chloronycta tybo</tp:taxon-name></italic> male (Huachuca Mtns, AZ) <bold>3b</bold> <italic><tp:taxon-name>Chloronycta tybo</tp:taxon-name></italic> female (Cave Ck. Cyn., Chiricahua Mtns, AZ) <bold>4</bold> <italic><tp:taxon-name>Chloronycta</tp:taxon-name></italic> sp. female (Turundeo, MEX).</p></caption><graphic xmlns:xlink="http://www.w3.org/1999/xlink" xlink:href="zookeys-421-115-g002.jpg" position="float" orientation="portrait" xlink:type="simple"/></fig></tp:treatment-sec></tp:taxon-treatment>
