# Supplementary material for: Polyphyly of Lichen-cryptic Dagger Moths: synonymy of Agriopodes Hampson and description of a new basal acronictine genus, Chloronycta, gen. n. (Lepidoptera, Noctuidae)
Source: Zookeys. 2014 Jun 27;(421):115–37. doi: 10.3897/zookeys.421.7424 (PMC4109473; doi:10.3897/zookeys.421.7424)
Supplement: XML Treatment for Agriopodes corticosa [file zookeys.421.7424-treatment3.xml]

<!DOCTYPE tp:taxon-treatment
  PUBLIC "-//TaxonX//DTD Taxonomic Treatment Publishing DTD v0 20100105//EN" "tax-treatment-NSO.dtd">
<tp:taxon-treatment xmlns:tp="http://www.plazi.org/taxpub"><tp:treatment-meta><kwd-group><label>Taxon classification</label><kwd><named-content content-type="kingdom">Animalia</named-content></kwd><kwd><named-content content-type="order">Lepidoptera</named-content></kwd><kwd><named-content content-type="family">Noctuidae</named-content></kwd></kwd-group><mixed-citation publication-type="journal"><person-group><name><surname>Schmidt</surname><given-names>B. Christian</given-names></name><name><surname>Wagner</surname><given-names>David L.</given-names></name><name><surname>Zacharczenko</surname><given-names>Brigette V.</given-names></name><name><surname>Zahiri</surname><given-names>Reza</given-names></name><name><surname>Anweiler</surname><given-names>Gary G.</given-names></name></person-group><article-title>Polyphyly of Lichen-cryptic Dagger Moths: synonymy of <italic>Agriopodes</italic> Hampson and description of a new basal acronictine genus, <italic>Chloronycta</italic>, gen. n. (Lepidoptera, Noctuidae)</article-title><source>Zookeys</source><day>27</day><month>6</month><year>2014</year><volume>2014</volume><issue>421</issue><fpage>115</fpage><lpage>137</lpage><pub-id pub-id-type="doi">10.3897/zookeys.421.7424</pub-id></mixed-citation></tp:treatment-meta><tp:nomenclature><tp:taxon-name>
                        <tp:taxon-name-part taxon-name-part-type="genus">Agriopodes</tp:taxon-name-part>
                        <tp:taxon-name-part taxon-name-part-type="species">corticosa</tp:taxon-name-part>
                    </tp:taxon-name><tp:taxon-authority>(Guenée)</tp:taxon-authority><tp:nomenclature-citation-list><tp:nomenclature-citation><tp:taxon-name>Bryophila corticosa</tp:taxon-name><comment> Guenée, 1852</comment></tp:nomenclature-citation></tp:nomenclature-citation-list></tp:nomenclature><tp:treatment-sec sec-type="Remarks"><title>Remarks.</title><p>The identity of this taxon remains an enigma. We have been unsuccessful in locating type specimens in collections housing Guenée types (The Natural History Museum, London; National Museum of Natural History, Washington, D.C. ), and the specimens are presumed to be lost. No illustration accompanied the description, a translation of which follows (our comments in square brackets):</p><p>“Same size as [<italic><tp:taxon-name>Noctua</tp:taxon-name></italic>] <italic><tp:taxon-name>Glandifera</tp:taxon-name></italic> [a junior subjective synonym of <italic><tp:taxon-name>Nyctobrya muralis</tp:taxon-name></italic> (Forster, 1771; <tp:taxon-name>Bryophilinae</tp:taxon-name>), diagnosed by Guenée in the account previous to <italic>corticosa</italic>]. Forewings broad, scaly, variably coloured with greenish white, light brown and black, and with all of the lines black. Basal space also greenish white, with the basal line and one spot at the costal border black. Median space of a grey brown, with the disc [claviform spot] lightly dusted with a fawn color; terminal space spotted with brown. The subterminal line very dark black, very undulated, and more or less parallel to the postmedial line. Fringe whitish, streaked with many fine black lines. Hindwings pearly white, with a blackish shade at the base of the interior [anal] angle and extending nearly halfway along the wing. Underside of the abdomen white. Body rather big. Antennae long.</p><p>North America. Boisduval collection. Two specimens.”</p><p>Since its description, the identity of this taxon has been uncertain, and it has often been omitted entirely (e.g., <xref ref-type="bibr" rid="B14">Hampson 1908</xref>, <xref ref-type="bibr" rid="B15">1909</xref>). Guenée originally associated it with <!--PageBreak--><!--PageBreak--><italic><tp:taxon-name>Bryophila</tp:taxon-name></italic> Treitschke, and nearly all of Guenée’s <italic><tp:taxon-name>Bryophila</tp:taxon-name></italic> species are currently placed in <tp:taxon-name>Bryophilinae</tp:taxon-name> (<xref ref-type="bibr" rid="B10">Fibiger et al. 2009</xref>), although three Nearctic “<italic><tp:taxon-name>Bryophila</tp:taxon-name></italic>” species are now placed in <tp:taxon-name>Noctuinae</tp:taxon-name>, <tp:taxon-name>Xylenini</tp:taxon-name> (<italic><tp:taxon-name>Chytonix palliatricula</tp:taxon-name></italic> (Guenée)) and <tp:taxon-name>Acronictinae</tp:taxon-name> (<italic><tp:taxon-name>Cerma cora</tp:taxon-name></italic> Hübner and <italic><tp:taxon-name>Polygrammate hebraeicum</tp:taxon-name></italic> Hübner) (<xref ref-type="bibr" rid="B25">Lafontaine and Schmidt 2010</xref>). <xref ref-type="bibr" rid="B7">Dyar (1902)</xref> listed it as <italic><tp:taxon-name>Jaspidia corticosa</tp:taxon-name></italic> (Guenée) along with species now in <italic><tp:taxon-name>Leuconycta</tp:taxon-name></italic>, <italic><tp:taxon-name>Cryphia</tp:taxon-name></italic>, and <italic><tp:taxon-name>Anterastria</tp:taxon-name></italic>. <xref ref-type="bibr" rid="B15">Hampson (1909)</xref> established <italic><tp:taxon-name>Agriopodes</tp:taxon-name></italic> but overlooked <italic>corticosa</italic>, and <xref ref-type="bibr" rid="B1">Barnes and McDunnough (1917)</xref> subsequently expanded Hampson’s concept of <italic><tp:taxon-name>Agriopodes</tp:taxon-name></italic> to include <italic>corticosa</italic> for reasons that are unclear, except perhaps that they felt the original description of <italic>corticosa</italic> rendered it closest to <italic><tp:taxon-name>Agriopodes fallax</tp:taxon-name></italic>. The placement of <italic>corticosa</italic> in <italic><tp:taxon-name>Agriopodes</tp:taxon-name></italic> was maintained by <xref ref-type="bibr" rid="B29">Poole (1989)</xref>. <xref ref-type="bibr" rid="B17">Hodges et al. (1983</xref>: p. ix) excluded <italic><tp:taxon-name>Agriopodes corticosa</tp:taxon-name></italic> from the North American fauna based on an assessment that it most likely represented an Asian or South American species.</p><p>The description, comparison to <italic><tp:taxon-name>Nyctobrya muralis</tp:taxon-name></italic> (Forster) (see e.g., <xref ref-type="bibr" rid="B10">Fibiger et al. 2009</xref>: pl.12 Figs 42–48), and inclusion of other externally similar species (primarily European <tp:taxon-name>Bryophilinae</tp:taxon-name>) in Guenée’s concept of <italic><tp:taxon-name>Bryophila</tp:taxon-name></italic>, leave little doubt that <italic>corticosa</italic> is a greenish-white and black noctuid, probably with a lichen-mimicking pattern (i.e., one that occurs uncommonly but repeatedly in unrelated noctuid lineages). If one assumes the North American origin of the type as correct, there are only a few species that <italic>corticosa</italic> could possibly refer to. All of the approximately 200 North American taxa named by Guenée during this time occur in eastern North America, and none is strictly western, although Boisduval, the source of the <italic>corticosa</italic> types, was describing Californian species at this time. Eastern North American noctuids with pale green forewing patterning include <italic><tp:taxon-name>Feralia</tp:taxon-name></italic> (three species), <italic><tp:taxon-name>Leuconycta</tp:taxon-name></italic> (two species), and <italic><tp:taxon-name>Acronicta fallax</tp:taxon-name></italic>. Guenée named and described <italic><tp:taxon-name>Feralia jocosa</tp:taxon-name></italic> under a different family seven pages after <italic>corticosa</italic>, so in addition to the differences in <italic><tp:taxon-name>Feralia</tp:taxon-name></italic> facies to Guenée’s <italic>corticosa</italic> description, <italic><tp:taxon-name>Feralia</tp:taxon-name></italic> can safely be ruled out as a candidate for the identity of <italic>corticosa</italic>. Similarly, <italic><tp:taxon-name>Leuconycta diphteroides</tp:taxon-name></italic> (Guenée) was described by Guenée four pages after <italic>corticosa</italic>, so this species, and the externally similar <italic><tp:taxon-name>Leuconycta lepidula</tp:taxon-name></italic> (Grote), are unlikely candidates for <italic>corticosa</italic>. This leaves the possibility of <italic><tp:taxon-name>Agriopodes fallax</tp:taxon-name></italic> as the true identity of <italic>corticosa</italic>, an interesting prospect since <italic>corticosa</italic> would be the senior name. A number of points in Guenée’s description of <italic>corticosa</italic>, however, cannot be construed as <italic><tp:taxon-name>Agriopodes fallax</tp:taxon-name></italic> characters, most notably the mention of brown colouration in the forewing, presence of a claviform spot, an undulating postmedial line, a white hindwing with dark scaling only at the anal margin, and a smaller wingspan. Expanding the possibilities for the identity of <italic>corticosa</italic> to western North American species likewise provides no further leads; the Nearctic <italic><tp:taxon-name>Cryphia</tp:taxon-name></italic> (endemic to the West) and southwestern <italic><tp:taxon-name>Bryophila</tp:taxon-name></italic> do not match Guenée’s description. No European species easily fit the description either, and Guenée gave a diagnosis of all other European <tp:taxon-name>Bryophilinae</tp:taxon-name> known at that time, so he would have recognized them as such, or at least compared <italic>corticosa</italic> to other European species. The only thing that seems certain is that <italic><tp:taxon-name>Bryophila corticosa</tp:taxon-name></italic> is not identifiable as a European or North American species, as <xref ref-type="bibr" rid="B12">Franclemont and Todd [1983]</xref> also concluded, and there is no justification for maintaining it as a species of <italic><tp:taxon-name>Agriopodes</tp:taxon-name></italic>. We therefore consider <italic><tp:taxon-name>Bryophila corticosa</tp:taxon-name></italic>, comb. rev., a <italic>nomen dubium</italic> that cannot be placed in any noctuid subfamily.</p><!--PageBreak--></tp:treatment-sec><ref-list><ref id="B14"><mixed-citation xmlns:xlink="http://www.w3.org/1999/xlink" xlink:type="simple"><person-group><name name-style="western"><surname>Hampson</surname><given-names>GF</given-names></name></person-group> (<year>1908</year>) <source>Catalogue of the Lepidoptera Phalaenae in the British Museum</source><volume>7</volume>: <fpage>1</fpage>–<lpage>709</lpage>.</mixed-citation></ref><ref id="B15"><mixed-citation xmlns:xlink="http://www.w3.org/1999/xlink" xlink:type="simple"><person-group><name name-style="western"><surname>Hampson</surname><given-names>GF</given-names></name></person-group> (<year>1909</year>) <source>Catalogue of the Lepidoptera Phalaenae in the British Museum</source><volume>8</volume>: <fpage>1</fpage>–<lpage>583</lpage>.</mixed-citation></ref><ref id="B10"><mixed-citation xmlns:xlink="http://www.w3.org/1999/xlink" xlink:type="simple"><person-group><name name-style="western"><surname>Fibiger</surname><given-names>M</given-names></name><name name-style="western"><surname>Ronkay</surname><given-names>L</given-names></name><name name-style="western"><surname>Steiner</surname><given-names>A</given-names></name><name name-style="western"><surname>Zilli</surname><given-names>A</given-names></name></person-group> (<year>2009</year>) <source>Noctuidae Europaeae. Vol. 11, Pantheinae, Dilobinae, Acronictinae, Eustrotiinae, Nolinae, Bagisarinae, Acontiinae, Metoponiinae, Heliothinae, and Bryophilinae.</source><publisher-name>Entomological Press</publisher-name>, <publisher-loc>Sorø</publisher-loc>, <size units="page">504 pp</size>.</mixed-citation></ref><ref id="B25"><mixed-citation xmlns:xlink="http://www.w3.org/1999/xlink" xlink:type="simple"><person-group><name name-style="western"><surname>Lafontaine</surname><given-names>JD</given-names></name><name name-style="western"><surname>Schmidt</surname><given-names>BC</given-names></name></person-group> (<year>2010</year>) <article-title>An annotated check list of the Noctuoidea (Insecta: Lepidoptera) of North America north of Mexico.</article-title><source>ZooKeys</source><volume>40</volume>: <fpage>1</fpage>–<lpage>239</lpage>. doi: <ext-link ext-link-type="doi" xlink:href="10.3897/zookeys.40.414" xlink:type="simple">10.3897/zookeys.40.414</ext-link></mixed-citation></ref><ref id="B7"><mixed-citation xmlns:xlink="http://www.w3.org/1999/xlink" xlink:type="simple"><person-group><name name-style="western"><surname>Dyar</surname><given-names>HG</given-names></name></person-group> (<year>1902</year>) <article-title>A list of North American Lepidoptera and key to the literature of this order of insects.</article-title><source>Bulletin of the United States National Museum</source><volume>52</volume>: <fpage>1</fpage>–<lpage>723</lpage>.</mixed-citation></ref><ref id="B1"><mixed-citation xmlns:xlink="http://www.w3.org/1999/xlink" xlink:type="simple"><person-group><name name-style="western"><surname>Barnes</surname><given-names>W</given-names></name><name name-style="western"><surname>McDunnough</surname><given-names>J</given-names></name></person-group> (<year>1917</year>) <source>Check list of the Lepidoptera of boreal America.</source><publisher-name>Herald Press</publisher-name>, <publisher-loc>Decatur</publisher-loc>, <size units="page">200 pp</size>. doi: <ext-link ext-link-type="doi" xlink:href="10.5962/bhl.title.10097" xlink:type="simple">10.5962/bhl.title.10097</ext-link></mixed-citation></ref><ref id="B29"><mixed-citation xmlns:xlink="http://www.w3.org/1999/xlink" xlink:type="simple"><person-group><name name-style="western"><surname>Poole</surname><given-names>RW</given-names></name></person-group> (<year>1989</year>) <source>Lepidopterorum Catalogus</source> (<series>New Series</series>). <issue>Fascicle 118 Noctuidae, Parts 1–3</issue>, <publisher-name>EJ Brill</publisher-name>, <publisher-loc>New York</publisher-loc>, <size units="page">1314 pp</size>.</mixed-citation></ref><ref id="B17"><mixed-citation xmlns:xlink="http://www.w3.org/1999/xlink" xlink:type="simple"><person-group><name name-style="western"><surname>Hodges</surname><given-names>RW</given-names></name><name name-style="western"><surname>Dominick</surname><given-names>T</given-names></name><name name-style="western"><surname>Davis</surname><given-names>DR</given-names></name><name name-style="western"><surname>Ferguson</surname><given-names>DC</given-names></name><name name-style="western"><surname>Franclemont</surname><given-names>JG</given-names></name><name name-style="western"><surname>Munroe</surname><given-names>EG</given-names></name><name name-style="western"><surname>Powell</surname><given-names>JA</given-names></name></person-group> (<year>1983</year>) <source>Check List of the Lepidoptera of America North of Mexico. E. W.</source><publisher-name>Classey Ltd.</publisher-name>, <publisher-loc>London and The Wedge Entomological Research Foundation Washington</publisher-loc>, <size units="page">284 pp</size>.</mixed-citation></ref><ref id="B12"><mixed-citation xmlns:xlink="http://www.w3.org/1999/xlink" xlink:type="simple"><person-group><name name-style="western"><surname>Franclemont</surname><given-names>JG</given-names></name><name name-style="western"><surname>Todd</surname><given-names>EL</given-names></name></person-group> (<year>1983</year>) <article-title>Noctuidae.</article-title> In: <person-group><name name-style="western"><surname>Hodges</surname><given-names>RW</given-names></name><name name-style="western"><surname>Dominick</surname><given-names>T</given-names></name><name name-style="western"><surname>Davis</surname><given-names>DR</given-names></name><name name-style="western"><surname>Ferguson</surname><given-names>DC</given-names></name><name name-style="western"><surname>Franclemont</surname><given-names>JG</given-names></name><name name-style="western"><surname>Munroe</surname><given-names>EG</given-names></name><name name-style="western"><surname>Powell</surname><given-names>JA</given-names></name></person-group> (<role>Eds</role>) <source>Check List of the Lepidoptera of America North of Mexico</source>. <publisher-name>EW Classey Ltd.</publisher-name>, <publisher-loc>London</publisher-loc> and <publisher-name>The Wedge Entomological Research Foundation</publisher-name>, <publisher-loc>Washington</publisher-loc>, <fpage>120</fpage>–<lpage>159</lpage>.</mixed-citation></ref></ref-list></tp:taxon-treatment>
