# Supplementary material for: Polyphyly of Lichen-cryptic Dagger Moths: synonymy of Agriopodes Hampson and description of a new basal acronictine genus, Chloronycta, gen. n. (Lepidoptera, Noctuidae)
Source: Zookeys. 2014 Jun 27;(421):115–37. doi: 10.3897/zookeys.421.7424 (PMC4109473; doi:10.3897/zookeys.421.7424)
Supplement: XML Treatment for Chloronycta [file zookeys.421.7424-treatment4.xml]

<!DOCTYPE tp:taxon-treatment
  PUBLIC "-//TaxonX//DTD Taxonomic Treatment Publishing DTD v0 20100105//EN" "tax-treatment-NSO.dtd">
<tp:taxon-treatment xmlns:tp="http://www.plazi.org/taxpub"><tp:treatment-meta><kwd-group><label>Taxon classification</label><kwd><named-content content-type="kingdom">Animalia</named-content></kwd><kwd><named-content content-type="order">Lepidoptera</named-content></kwd><kwd><named-content content-type="family">Noctuidae</named-content></kwd></kwd-group><mixed-citation publication-type="journal"><person-group><name><surname>Schmidt</surname><given-names>B. Christian</given-names></name><name><surname>Wagner</surname><given-names>David L.</given-names></name><name><surname>Zacharczenko</surname><given-names>Brigette V.</given-names></name><name><surname>Zahiri</surname><given-names>Reza</given-names></name><name><surname>Anweiler</surname><given-names>Gary G.</given-names></name></person-group><article-title>Polyphyly of Lichen-cryptic Dagger Moths: synonymy of <italic>Agriopodes</italic> Hampson and description of a new basal acronictine genus, <italic>Chloronycta</italic>, gen. n. (Lepidoptera, Noctuidae)</article-title><source>Zookeys</source><day>27</day><month>6</month><year>2014</year><volume>2014</volume><issue>421</issue><fpage>115</fpage><lpage>137</lpage><pub-id pub-id-type="doi">10.3897/zookeys.421.7424</pub-id></mixed-citation></tp:treatment-meta><tp:nomenclature><tp:taxon-name>
                        <tp:taxon-name-part taxon-name-part-type="genus">Chloronycta</tp:taxon-name-part>
                        <object-id xmlns:xlink="http://www.w3.org/1999/xlink" content-type="zoobank" xlink:type="simple">http://zoobank.org/D57F9ACB-5959-4966-BC64-E3D754B69BBE</object-id>
                    </tp:taxon-name><tp:taxon-authority>Schmidt &amp; Anweiler</tp:taxon-authority><tp:taxon-status xmlns:xlink="http://www.w3.org/1999/xlink" xlink:type="simple">gen. n.</tp:taxon-status></tp:nomenclature><tp:treatment-sec sec-type="Gender"><title>Gender.</title><p>Feminine.</p></tp:treatment-sec><tp:treatment-sec sec-type="Type species"><title>Type species.</title><p><italic><tp:taxon-name>Moma tybo</tp:taxon-name></italic> Barnes, 1904.</p></tp:treatment-sec><tp:treatment-sec sec-type="Diagnosis"><title>Diagnosis.</title><p>Two species are included in <italic><tp:taxon-name>Chloronycta</tp:taxon-name></italic>, <italic><tp:taxon-name>Chloronycta tybo</tp:taxon-name></italic> and an undescribed Mexican species near <italic><tp:taxon-name>Chloronycta tybo</tp:taxon-name></italic>, known to us from only one female specimen (<xref ref-type="fig" rid="F2">Fig. 4</xref>) and therefore it is not formally described here. The only Nearctic species externally similar to <italic><tp:taxon-name>Chloronycta</tp:taxon-name></italic> is <italic><tp:taxon-name>Acronicta fallax</tp:taxon-name></italic>, but <italic><tp:taxon-name>Chloronycta</tp:taxon-name></italic> lacks the black bar between the reniform and orbicular spots, has the reniform and orbicular stigma finely outlined in black, and has various black markings in the subterminal space, which is entirely green in <italic><tp:taxon-name>Agriopodes fallax</tp:taxon-name></italic>. The two genera do not overlap in range, with <italic><tp:taxon-name>Chloronycta</tp:taxon-name></italic> essentially a Mexican taxon reaching southeastern Arizona, and <italic><tp:taxon-name>Agriopodes fallax</tp:taxon-name></italic> restricted to deciduous forests of eastern North America. Genitalic structure of the two genera is very different (<xref ref-type="fig" rid="F3">Figs 5</xref>, <xref ref-type="fig" rid="F3">8</xref>, <xref ref-type="fig" rid="F4">9</xref>, <xref ref-type="fig" rid="F4">12</xref>). The main diagnostic characters for <italic><tp:taxon-name>Chloronycta</tp:taxon-name></italic> are 1) forewing ground colour pale bluish green and white, the green colouration not degrading to yellowish with exposure to moisture; 2) valve apex with flattened, corona-like setae; 3) vesica with a single long spine isolated at the base of the ductus ejaculatorius; 4) tympanal sclerite consisting of rounded, adjoining nodules, not flange- or scoop-like.</p></tp:treatment-sec><tp:treatment-sec sec-type="Description"><title>Description.</title><p>Head. Antenna of male simple-prismatic, such that ventral margin appears slightly serrate when viewed laterally, evenly ciliate laterally and ventrally; female antenna similar but with segments less produced ventrally; antenna with dorsal scales grey, grading to white scales over basal third, with scattered black scales; haustellum normal, approximately equal in length to that of thorax; eye smooth, round; labial palpus with 3<sup>rd</sup> segment 0.4 × length of 2<sup>nd</sup> segment; 1<sup>st</sup> segment clothed with black spatulate scales dorsally and longer, strap-like white scales ventrally; 2<sup>nd</sup> segment with short, spatulate white scales apically and basally and with black scales forming broad, dark band medially; 3<sup>rd</sup> segment with short spatulate white scales and scattered black scales; frons with short, appressed, spatulate scales and longer strap-like scales forming a medial crest near ventral margin; scales of frons white, except for a patch of black scales medio-laterally; occiput with longer spatulate white scales, with black scales forming a black medial crest-like line. Thorax. Prothoracic collar with pale bluish-green spatulate scales, bordered dorsally and along eye margin by narrower black scales; mesothorax, metathorax and tegula clothed in bluish-green spatulate scales, margin of tegula with longer hair-like scales; mesothorax with paired patch of subdorsal black scales at posterior margin; tympanal sclerite raised, rounded and spade-like; prothoracic leg with brown-black and white scaling, femur brown black dorsally and greyish white ventrally; tibia black, with a transverse medial and apical band of white scales; epiphysis 0.5 × length of tibia; tarsal segments black scaled, with a distal band of white scales; scaling pattern of meso- and metathoracic legs similar to that of prothoracic leg; tibial spines white scaled, tibial spine formula <!--PageBreak-->0-2-4. Abdomen. Clothed in a mix of brownish-grey and whitish scales, which are short, spatulate and closely appressed; A1 with a dorsal tuft of long spatulate, bluish-green scales; terminal scales white and hair-like; A8 sternites and tergites normal. Male genitalia (<xref ref-type="fig" rid="F3">Fig. 8</xref>). Uncus rod-like, about 5–6 × as long as wide, with a short, curved terminal spine; tegumen roughly rhomboid and broad, 2.3 × longer than wide; vinculum with saccus well developed, base slightly constricted, 2.5 × longer than base width; valves relatively simple, straplike and parallel sided, about 4.5 × longer than wide, evenly curved in a shallow arc; sacculus moderately developed, clasper well developed but thin, slightly curved with a sharp terminus, located 4/5 distance to valve apex, ampulla absent; area between clasper and terminus covered in long fine setae, setae on outer 2/3 thicker and flattened; setae near margin of apex more robust and lance-like, directed towards base of valve; juxta well sclerotized, spinose and rasp-like dorsolaterally, dorsal margin divided; aedeagus 4.5 × longer than wide, nearly straight, slightly decurved ventrally; basal half of vesica angled slightly downward, densely clothed with small but prominent spines, curving dorsad and expanding into a large medioventral diverticulum, this about as wide as long, with 15–20 long prominent spines and two to three massive, partially fused spines at base; vesica narrows abruptly beyond diverticulum, extending anteriorly, poorly differentiated from ductus ejaculatorius; a single prominent, elongate, curved spine arising from small narrow pouch near vesica terminus / base of ductus. Female genitalia (<xref ref-type="fig" rid="F4">Fig. 12</xref>). Corpus bursae elongate globose, 1.25 × longer than wide, with invaginated sclerotized area dorsally at base of ductus bursae; appendix bursae dorsal and to to right of ductus bursae, small and indistinct, tapering abruptly to ductus seminalis; ductus bursae membranous, rugose, 1.5 × longer than wide; ostium bursae moderately sclerotized, with v-shaped ventral notch; antevaginal plate somewhat sclerotized and covered with dense, minute setae, projecting caudad as a somewhat pointed scoop; apophyses short, posterior apophysis 0.8 × and anterior apophysis 0.7 × height of papillae; papillae anales densely setose, margin quadrangular with slightly protuberant ventrocaudal angle.</p></tp:treatment-sec><tp:treatment-sec sec-type="Biology and distribution"><title>Biology and distribution.</title><p><italic><tp:taxon-name>Chloronycta</tp:taxon-name></italic> occurs in the mountainous regions from Mexico to south-eastern Arizona and southwestern New Mexico, where it reaches the northern terminus of its core range in the Sierra Madre Occidental. <italic><tp:taxon-name>Chloronycta tybo</tp:taxon-name></italic> occurs in canyons and mid-elevation wooded habitats, particularly riparian corridors where the larval host plant, <italic><tp:taxon-name>Fraxinus velutina</tp:taxon-name></italic>, grows. The larva and host plant of <italic><tp:taxon-name>Chloronycta tybo</tp:taxon-name></italic> are described here for the first time. The larval description under <italic><tp:taxon-name>Agriopodes tybo</tp:taxon-name></italic> in <xref ref-type="bibr" rid="B30">Powell and Opler (2009)</xref>, based on an account by J. A. Comstock, actually refers to <xref ref-type="bibr" rid="B3">Comstock’s (1957)</xref> description of <italic><tp:taxon-name>Agriopodes viridata</tp:taxon-name></italic> (Harvey), now placed in the genus <italic><tp:taxon-name>Bryolymnia</tp:taxon-name></italic> (<tp:taxon-name>Noctuinae</tp:taxon-name>, <tp:taxon-name>Elaphriini</tp:taxon-name>; <xref ref-type="bibr" rid="B26">Lafontaine et al. 2010</xref>).</p><p>The first two larval instars (<xref ref-type="fig" rid="F6">Fig. 17</xref>) are leaf skeletonizers that remove patches of leaf tissue from the lower leaf surface. Middle (<xref ref-type="fig" rid="F6">Fig. 18</xref>) and late instars feed from a leaf edge, always from the underside of a blade.</p><fig id="F6" position="float" orientation="portrait"><label>Figures 17–20.</label><caption><p><italic><tp:taxon-name>Chloronycta tybo</tp:taxon-name></italic> (Cave Creek Canyon, AZ) and <italic><tp:taxon-name>Polygrammate hebraeicum</tp:taxon-name></italic> (Cosby, TN) larvae. <bold>17</bold> <italic><tp:taxon-name>Chloronycta tybo</tp:taxon-name></italic> early instar <bold>18</bold> <italic><tp:taxon-name>Chloronycta tybo</tp:taxon-name></italic> penultimate instar <bold>19</bold> <italic><tp:taxon-name>Chloronycta tybo</tp:taxon-name></italic> ultimate instar <bold>20</bold> <italic><tp:taxon-name>Polygrammate hebraeicum</tp:taxon-name></italic> ultimate instar. In addition to overall resemblance, note similarities in dorsal pattern elements, as well as head allometry, colouration, and luster (particularly between penultimate instar of <italic><tp:taxon-name>Chloronycta tybo</tp:taxon-name></italic> and ultimate instar <italic><tp:taxon-name>Polygrammate hebraeicum</tp:taxon-name></italic>).</p></caption><graphic xmlns:xlink="http://www.w3.org/1999/xlink" xlink:href="zookeys-421-115-g006.jpg" position="float" orientation="portrait" xlink:type="simple"/></fig><p>Ultimate instar larva (<xref ref-type="fig" rid="F6">Fig. 19</xref>) (total length to 26 mm, <!--PageBreak--><italic>n</italic> = 3) waxy green, integument translucent, body thickest through A3–A5, strongly tapered rearward. Broken middorsal stripe composed of single lines on T2, T3, and A9, and anterior and posterior lines on A1–A8; broad, creamy subdorsal stripe that gradually widens posteriorly, extending from T1 through to and including anal plate. D1 and D2 pinacula free on all segments. Primary setae only, these fine; D, SD, L, and SV group setae borne from cream-yellow, pimple-like pinacula embedded within a pale yellow spot; longest setae black. One additional yellow subventral spot on T1–T3; four additional yellow lateral spots on A1–A8. D2 on T2 extending well forward of head. D2 on all abdominal segments 1.5 × longer than D1. SD1 and L2 very long on abdominal segments, circa 2 × length of an abdominal segment. D2 setae on A9 and A10 elongate, trailing behind body. Prolegs with 32–35 crochets. Spiracles tan yellow with brown peritreme. Entire integument microspinulose. Head immaculate pale green, shiny, translucent; labrum creamy. Prepupal larva flushed with red.</p><p>Prepupae tunnel into punky wood when available to form a pupal crypt, largely free of silk, with the exception of that used to weave the frass-silk cover that renders the pupal chamber essentially invisible to the untrained eye.</p></tp:treatment-sec><tp:treatment-sec sec-type="Remarks"><title>Remarks.</title><p>Few acronictine groups have appreciable Neotropical representation (there are no confirmed South American <tp:taxon-name>Acronictinae</tp:taxon-name>). The majority of species are temperate and cold temperate; one exception in the New World is the <italic><tp:taxon-name>Acronicta theodora</tp:taxon-name></italic> Schaus group, which reaches Costa Rica. Acronictine genera are most diverse in temperate Asia but many genera, subgenera and species-groups are shared between the two realms (e.g. <italic><tp:taxon-name>Harrisimemna</tp:taxon-name></italic> Grote, <italic><tp:taxon-name>Simyra</tp:taxon-name></italic> Ochsenheimer and <italic><tp:taxon-name>Acronicta</tp:taxon-name></italic> subgenera <italic><tp:taxon-name>Acronicta</tp:taxon-name></italic>, <italic><tp:taxon-name>Jocheara</tp:taxon-name></italic> Hübner, and <italic><tp:taxon-name>Hyboma</tp:taxon-name></italic> Hübner). <italic><tp:taxon-name>Chloronycta</tp:taxon-name></italic> may also be derived from an Asian ancestral group, although there are admittedly no obvious sister taxa—<italic><tp:taxon-name>Moma</tp:taxon-name></italic> Hübner and <italic><tp:taxon-name>Nacna</tp:taxon-name></italic> Fletcher are similar in facies, but neither belong to the <tp:taxon-name>Acronictinae</tp:taxon-name> (Wagner et al., in prep).</p><p>Despite the very similar forewing colouration of <italic><tp:taxon-name>Chloronycta</tp:taxon-name></italic> to <italic><tp:taxon-name>Acronicta fallax</tp:taxon-name></italic> the two share no uniquely derived structural traits; DNA barcode sequence also does not support an association between with these taxa. Genitalic structure in <italic><tp:taxon-name>Chloronycta</tp:taxon-name></italic> is unique among <tp:taxon-name>Acronictinae</tp:taxon-name>, and no close relatives are evident. The simple valve structure, short saccular process along the ventral valve margin, and weakly-developed corona are shared by the Asian acronictine genus <italic><tp:taxon-name>Subleuconycta</tp:taxon-name></italic> Kozhanchikov (<xref ref-type="bibr" rid="B22">Kononenko and Han 2007</xref>). Larvae of this Old World genus are not known.</p><p>As there are no unequivocal adult or larval autapomorphies for <tp:taxon-name>Acronictinae</tp:taxon-name> (<xref ref-type="bibr" rid="B21">Kitching and Rawlins 1998</xref>; <xref ref-type="bibr" rid="B35">Wagner 2007a</xref>, <xref ref-type="bibr" rid="B36">b</xref>), we also examined the possibility of <!--PageBreak--><!--PageBreak--><italic><tp:taxon-name>Chloronycta tybo</tp:taxon-name></italic> belonging to other basal trifine subfamilies, most notably the <tp:taxon-name>Amphipyrinae</tp:taxon-name>, <tp:taxon-name>Psaphidini</tp:taxon-name>, which share some similarities with <italic><tp:taxon-name>Chloronycta tybo</tp:taxon-name></italic> (elongate valve, flattened setae forming valve corona, green forewing colouration, elongate tegumen). As is the case for <tp:taxon-name>Acronictinae</tp:taxon-name> (<xref ref-type="bibr" rid="B2">Beck 1999</xref>; <xref ref-type="bibr" rid="B35">Wagner 2007a</xref>, <xref ref-type="bibr" rid="B36">b</xref>), the best diagnostic characters for <tp:taxon-name>Psaphidini</tp:taxon-name> are those of the immature stages (<xref ref-type="bibr" rid="B37">Wagner et al. 2008</xref>). The larva of <italic><tp:taxon-name>Chloronycta tybo</tp:taxon-name></italic> shares a number of similarities with those of <italic><tp:taxon-name>Comachara</tp:taxon-name></italic> Franclemont and <italic><tp:taxon-name>Polygrammate</tp:taxon-name></italic> Hübner (<xref ref-type="fig" rid="F6">Fig. 20</xref>; <xref ref-type="bibr" rid="B38">Wagner et al. 2011</xref>); all three genera share a similar ground colour; long, slender, darkened dorsal setae; proportionately large, pale green, smooth and unmarked head capsule; thickened subdorsal line and broken middorsal stripe represented by anterior and posterior fragments. Most significantly among the shared features, the first two sets of prolegs are somewhat reduced in size in all three genera. However, the absence of secondary setae immediately differentiates <italic><tp:taxon-name>Chloronycta tybo</tp:taxon-name></italic> from all other North American <tp:taxon-name>Acronictinae</tp:taxon-name> except <italic><tp:taxon-name>Cerma</tp:taxon-name></italic>. Behavioral characters linking <italic><tp:taxon-name>Chloronycta tybo</tp:taxon-name></italic> to many <tp:taxon-name>Acronictinae</tp:taxon-name> include the wood-tunneling habits of the prepupae; mature larvae excavate pupal chambers in punky wood, then seal the entrance with a sheeting of silk and frass in the same fashion as various acronictine genera. However, while tunneling into wood, <italic><tp:taxon-name>Chloronycta tybo</tp:taxon-name></italic> larvae do not roll the frass shavings into balls as do some basal members of the <tp:taxon-name>Acronictinae</tp:taxon-name> (e. g., <italic><tp:taxon-name>Comachara</tp:taxon-name></italic>, <italic><tp:taxon-name>Harrisimemna</tp:taxon-name></italic>, and <italic><tp:taxon-name>Polygrammate</tp:taxon-name></italic>) (<xref ref-type="bibr" rid="B35">Wagner 2007a</xref>, <xref ref-type="bibr" rid="B36">b</xref>). <italic><tp:taxon-name>Chloronycta tybo</tp:taxon-name></italic> turns reddish as a prepupa, as do nearly all wood-tunneling <tp:taxon-name>Acronictinae</tp:taxon-name>.</p><p>The following adult characters associate <italic><tp:taxon-name>Chloronycta</tp:taxon-name></italic> with the <tp:taxon-name>Acronictinae</tp:taxon-name>: 1) a black ‘eye-stripe,’ which in the natural resting position of the moth is formed by black scaling on the middle of labial palpus segment 2, on the prothoracic collar behind the eye, and extending into the basal dash of the forewing; 2) dorsal tuft of scales on A1 (occurring also in unrelated subfamilies such as <tp:taxon-name>Plusiinae</tp:taxon-name>, but absent in <tp:taxon-name>Psaphidini</tp:taxon-name>); 3) legs strongly banded in black and white, shared with other acronictines including <italic><tp:taxon-name>Polygrammate</tp:taxon-name></italic>, <italic><tp:taxon-name>Harrisimemna</tp:taxon-name></italic>, and <italic><tp:taxon-name>Cerma</tp:taxon-name></italic> (<xref ref-type="bibr" rid="B35">Wagner 2007a</xref>, <xref ref-type="bibr" rid="B36">b</xref>), but absent in most <tp:taxon-name>Amphipyrinae</tp:taxon-name>, <tp:taxon-name>Psaphidini</tp:taxon-name> (present in <italic><tp:taxon-name>Feralia</tp:taxon-name></italic> and <italic><tp:taxon-name>Miracavira</tp:taxon-name></italic>); 4) flattened, dome-shaped eggs; and 5) <tp:taxon-name>Oleaceae</tp:taxon-name> as a larval host plant family. The use of <italic><tp:taxon-name>Fraxinus</tp:taxon-name></italic> is very rare among noctuids, only six other North American species (none acronictines) are known to do so (Wagner 2007; Wagner, in prep.). Yet, a number of Asian acronictine genera (<italic><tp:taxon-name>Craniophora</tp:taxon-name></italic> Snellen, <italic><tp:taxon-name>Acronicta</tp:taxon-name></italic> subgenus <italic><tp:taxon-name>Plataplecta</tp:taxon-name></italic> Butler, <italic><tp:taxon-name>Thalatha</tp:taxon-name></italic> Walker, <italic><tp:taxon-name>Thalathoides</tp:taxon-name></italic> Holloway) specialize on this family (<xref ref-type="bibr" rid="B18">Holloway 1989</xref>), suggesting and ancient link between <italic><tp:taxon-name>Chloronycta</tp:taxon-name></italic> and the diverse <tp:taxon-name>Oleaceae</tp:taxon-name>-feeding genera of eastern Asia.</p><p>The discovery of a weakly-developed valval corona is noteworthy as all <tp:taxon-name>Acronictinae</tp:taxon-name> were previously thought to lack this structure (<xref ref-type="bibr" rid="B9">Fibiger and Lafontaine 2005</xref>; <xref ref-type="bibr" rid="B24">Lafontaine and Fibiger 2006</xref>). If placed correctly in the <tp:taxon-name>Acronictinae</tp:taxon-name>, the Asian <italic><tp:taxon-name>Subleuconycta</tp:taxon-name></italic> would provide a further example of a corona (<xref ref-type="bibr" rid="B22">Kononenko and Han 2007</xref>) in the dagger subfamily. The confirmed presence of this male genitalic trait considerably strengthens the hypothesis that <tp:taxon-name>Acronictinae</tp:taxon-name> are related to the <tp:taxon-name>Amphipyrinae</tp:taxon-name>-group of noctuid subfamilies, and that the presence of secondary larval setae, shared with the more basal <tp:taxon-name>Pantheinae</tp:taxon-name> lineages, is homoplasious (<xref ref-type="bibr" rid="B42">Zahiri et al. 2013b</xref>).</p></tp:treatment-sec><tp:treatment-sec><!--Section generated to contain objects referenced in tp:taxon-treatment.--><fig id="F2" position="float" orientation="portrait"><label>Figures 2–4.</label><caption><p><italic><tp:taxon-name>Acronicta</tp:taxon-name></italic> and <italic><tp:taxon-name>Chloronycta</tp:taxon-name></italic> adults. <bold>2a</bold> <italic><tp:taxon-name>Acronicta fallax</tp:taxon-name></italic> male (North Port, FL) <bold>2b</bold> <italic><tp:taxon-name>Acronicta fallax</tp:taxon-name></italic> male (Hillsboro, MO) <bold>2c</bold> <italic><tp:taxon-name>Acronicta fallax</tp:taxon-name></italic> female (Hillsboro, MO) <bold>2d</bold> <italic><tp:taxon-name>Acronicta fallax</tp:taxon-name></italic> female (Backus Woods, ON) <bold>2e</bold> <italic><tp:taxon-name>Acronicta fallax</tp:taxon-name></italic> male (Cartwright, MB) <bold>2f</bold> <italic><tp:taxon-name>Acronicta fallax</tp:taxon-name></italic> male Edmunston, NB) <bold>2g</bold> <italic><tp:taxon-name>Acronicta fallax</tp:taxon-name></italic> female (Ottawa, ON) <bold>2h</bold> <italic><tp:taxon-name>Acronicta fallax</tp:taxon-name></italic> male (La Verendrye Reserve, QC) <bold>2i</bold> <italic><tp:taxon-name>Acronicta fallax</tp:taxon-name></italic> male (Crooked Lake, SK) <bold>3a</bold> <italic><tp:taxon-name>Chloronycta tybo</tp:taxon-name></italic> male (Huachuca Mtns, AZ) <bold>3b</bold> <italic><tp:taxon-name>Chloronycta tybo</tp:taxon-name></italic> female (Cave Ck. Cyn., Chiricahua Mtns, AZ) <bold>4</bold> <italic><tp:taxon-name>Chloronycta</tp:taxon-name></italic> sp. female (Turundeo, MEX).</p></caption><graphic xmlns:xlink="http://www.w3.org/1999/xlink" xlink:href="zookeys-421-115-g002.jpg" position="float" orientation="portrait" xlink:type="simple"/></fig><fig id="F3" position="float" orientation="portrait"><label>Figures 5–8.</label><caption><p><italic><tp:taxon-name>Acronicta</tp:taxon-name></italic> and <italic><tp:taxon-name>Chloronycta</tp:taxon-name></italic> male genitalia. <bold>5</bold> <italic><tp:taxon-name>Acronicta fallax</tp:taxon-name></italic> <bold>6</bold> <italic><tp:taxon-name>Acronicta grisea</tp:taxon-name></italic> <bold>7</bold> <italic><tp:taxon-name>Acronicta tritona</tp:taxon-name></italic> <bold>8</bold> <italic><tp:taxon-name>Chloronycta tybo</tp:taxon-name></italic>. Reproduced to scale.</p></caption><graphic xmlns:xlink="http://www.w3.org/1999/xlink" xlink:href="zookeys-421-115-g003.jpg" position="float" orientation="portrait" xlink:type="simple"/></fig><fig id="F4" position="float" orientation="portrait"><label>Figures 9–12.</label><caption><p><italic><tp:taxon-name>Acronicta</tp:taxon-name></italic> and <italic><tp:taxon-name>Chloronycta</tp:taxon-name></italic> female genitalia. <bold>9</bold> <italic><tp:taxon-name>Acronicta fallax</tp:taxon-name></italic> <bold>10</bold> <italic><tp:taxon-name>Acronicta grisea</tp:taxon-name></italic> <bold>11</bold> <italic><tp:taxon-name>Acronicta tritona</tp:taxon-name></italic> <bold>12</bold> <italic><tp:taxon-name>Chloronycta tybo</tp:taxon-name></italic>.</p></caption><graphic xmlns:xlink="http://www.w3.org/1999/xlink" xlink:href="zookeys-421-115-g004.jpg" position="float" orientation="portrait" xlink:type="simple"/></fig></tp:treatment-sec><ref-list><ref id="B30"><mixed-citation xmlns:xlink="http://www.w3.org/1999/xlink" xlink:type="simple"><person-group><name name-style="western"><surname>Powell</surname><given-names>JA</given-names></name><name name-style="western"><surname>Opler</surname><given-names>PA</given-names></name></person-group> (<year>2009</year>) <source>Moths of Western North America.</source><publisher-name>University of California Press</publisher-name>, <publisher-loc>Berkeley, California</publisher-loc>, <size units="page">369 pp</size>.</mixed-citation></ref><ref id="B3"><mixed-citation xmlns:xlink="http://www.w3.org/1999/xlink" xlink:type="simple"><person-group><name name-style="western"><surname>Comstock</surname><given-names>JA</given-names></name></person-group> (<year>1957</year>) <article-title>Notes on the early stages of two western North American moths.</article-title><source>Bulletin of the Southern California Academy of Sciences</source><volume>56</volume>: <fpage>42</fpage>–<lpage>47</lpage>.</mixed-citation></ref><ref id="B26"><mixed-citation xmlns:xlink="http://www.w3.org/1999/xlink" xlink:type="simple"><person-group><name name-style="western"><surname>Lafontaine</surname><given-names>JD</given-names></name><name name-style="western"><surname>Walsh</surname><given-names>JB</given-names></name><name name-style="western"><surname>Holland</surname><given-names>RW</given-names></name></person-group> (<year>2010</year>) <article-title>A revision of the genus <italic>Bryolymnia</italic> Hampson in North America with descriptions of three new species (Lepidoptera: Noctuidae: Noctuinae: Elaphriini).</article-title><source>ZooKeys</source><volume>39</volume>: <fpage>187</fpage>–<lpage>204</lpage>.</mixed-citation></ref><ref id="B22"><mixed-citation xmlns:xlink="http://www.w3.org/1999/xlink" xlink:type="simple"><person-group><name name-style="western"><surname>Kononenko</surname><given-names>VS</given-names></name><name name-style="western"><surname>Han</surname><given-names>HL</given-names></name></person-group> (<year>2007</year>) <article-title>Atlas Genitalia of Noctuidae in Korea (Lepidoptera)</article-title>. In: <person-group><name name-style="western"><surname>Park </surname><given-names>K-T</given-names></name></person-group> (<role>Ed</role>) <source>Insects of Korea</source> (<series>Series 11</series>). <publisher-name>Junhaeng-Sa</publisher-name>, <publisher-loc>Seoul, South Korea</publisher-loc>, <size units="page">464 pp</size>.</mixed-citation></ref><ref id="B21"><mixed-citation xmlns:xlink="http://www.w3.org/1999/xlink" xlink:type="simple"><person-group><name name-style="western"><surname>Kitching</surname><given-names>IJ</given-names></name><name name-style="western"><surname>Rawlins</surname><given-names>JE</given-names></name></person-group> (<year>1998</year>) <article-title>The Noctuoidea.</article-title> In: <person-group><name name-style="western"><surname>Kristensen</surname><given-names>NP</given-names></name></person-group> (<role>Ed</role>) <source>Lepidoptera, Moths and Butterflies</source>. <volume>Volume 1: Evolution, Systematics, and Biogeography</volume>. <source>Handbook of Zoology, Volume IV, Arthropoda: Insecta</source>. <publisher-name>Walter de Gruyter</publisher-name>, <publisher-loc>Berlin</publisher-loc>, <fpage>355</fpage>–<lpage>401</lpage>.</mixed-citation></ref><ref id="B35"><mixed-citation xmlns:xlink="http://www.w3.org/1999/xlink" xlink:type="simple"><person-group><name name-style="western"><surname>Wagner</surname><given-names>DL</given-names></name></person-group> (<year>2007a</year>) <article-title>The larva of <italic>Cerma</italic> Hübner and its enigmatic linkages to the Acronictinae (Lepidoptera: Noctuidae).</article-title><source>Proceedings of the Entomological Society of Washington</source><volume>109</volume>: <fpage>198</fpage>–<lpage>207</lpage>.</mixed-citation></ref><ref id="B36"><mixed-citation xmlns:xlink="http://www.w3.org/1999/xlink" xlink:type="simple"><person-group><name name-style="western"><surname>Wagner</surname><given-names>DL</given-names></name></person-group> (<year>2007b</year>) <article-title>Barking up a new tree: Ancient pupation behavior suggests <italic>Cerma</italic> Hübner is an acronictine noctuid (Lepidoptera).</article-title><source>Systematic Entomology</source><volume>32</volume>: <fpage>407</fpage>–<lpage>419</lpage>. doi: <ext-link ext-link-type="doi" xlink:href="10.1111/j.1365-3113.2006.00378.x" xlink:type="simple">10.1111/j.1365-3113.2006.00378.x</ext-link></mixed-citation></ref><ref id="B2"><mixed-citation xmlns:xlink="http://www.w3.org/1999/xlink" xlink:type="simple"><person-group><name name-style="western"><surname>Beck</surname><given-names>H</given-names></name></person-group> (<year>1999</year>) <article-title>Die Larven der Europäischen Noctuidae – Revision der Systematik der Noctuidae (Lepidoptera, Noctuidae).</article-title><source>Herbipoliana</source><volume>5</volume> (text): <fpage>1</fpage>–<lpage>859</lpage>; <volume>5</volume> (Zeichnungen): <fpage>1</fpage>–<lpage>447</lpage>.</mixed-citation></ref><ref id="B37"><mixed-citation xmlns:xlink="http://www.w3.org/1999/xlink" xlink:type="simple"><person-group><name name-style="western"><surname>Wagner</surname><given-names>DL</given-names></name><name name-style="western"><surname>McFarland</surname><given-names>N</given-names></name><name name-style="western"><surname>Lafontaine</surname><given-names>JD</given-names></name><name name-style="western"><surname>Connolly</surname><given-names>B</given-names></name></person-group> (<year>2008</year>) <article-title>Early stages of <italic>Miracavira brillians</italic> (Barnes) and reassignment of the genus to the Amphipyrinae: Psaphidini: Feraliina (Noctuidae).</article-title><source>Journal of the Lepidopterists’ Society</source><volume>62</volume>: <fpage>121</fpage>–<lpage>132</lpage>.</mixed-citation></ref><ref id="B38"><mixed-citation xmlns:xlink="http://www.w3.org/1999/xlink" xlink:type="simple"><person-group><name name-style="western"><surname>Wagner</surname><given-names>DL</given-names></name><name name-style="western"><surname>Schweitzer</surname><given-names>DF</given-names></name><name name-style="western"><surname>Sullivan</surname><given-names>JB</given-names></name><name name-style="western"><surname>Reardon</surname><given-names>RC</given-names></name></person-group> (<year>2011</year>) <source>Owlet Caterpillars of Eastern North America.</source><publisher-name>Princeton University Press</publisher-name>, <publisher-loc>Princeton</publisher-loc>, <size units="page">576 pp</size>.</mixed-citation></ref><ref id="B18"><mixed-citation xmlns:xlink="http://www.w3.org/1999/xlink" xlink:type="simple"><person-group><name name-style="western"><surname>Holloway</surname><given-names>JD</given-names></name></person-group> (<year>1989</year>) <article-title>The Moths of Borneo: Family Noctuidae, trifine subfamilies: Noctuinae, Heliothinae, Handeninae, Acronictinae, Amphipyrinae, Agaristinae.</article-title><source>Malayan Nature Journal</source><volume>42</volume>: <fpage>57</fpage>–<lpage>226</lpage>.</mixed-citation></ref><ref id="B9"><mixed-citation xmlns:xlink="http://www.w3.org/1999/xlink" xlink:type="simple"><person-group><name name-style="western"><surname>Fibiger</surname><given-names>M</given-names></name><name name-style="western"><surname>Lafontaine</surname><given-names>JD</given-names></name></person-group> (<year>2005</year>) <article-title>A review of the higher classification of the Noctuoidea (Lepidoptera) with special reference to the Holarctic fauna.</article-title><source>Esperiana</source><volume>11</volume>: <fpage>7</fpage>–<lpage>92</lpage>.</mixed-citation></ref><ref id="B24"><mixed-citation xmlns:xlink="http://www.w3.org/1999/xlink" xlink:type="simple"><person-group><name name-style="western"><surname>Lafontaine</surname><given-names>JD</given-names></name><name name-style="western"><surname>Fibiger</surname><given-names>M</given-names></name></person-group> (<year>2006</year>) <article-title>Revised higher classification of the Noctuoidea (Lepidoptera).</article-title><source>The Canadian Entomologist</source><volume>138</volume>: <fpage>610</fpage>–<lpage>635</lpage>. doi: <ext-link ext-link-type="doi" xlink:href="10.4039/n06-012" xlink:type="simple">10.4039/n06-012</ext-link></mixed-citation></ref><ref id="B42"><mixed-citation xmlns:xlink="http://www.w3.org/1999/xlink" xlink:type="simple"><person-group><name name-style="western"><surname>Zahiri</surname><given-names>R</given-names></name><name name-style="western"><surname>Lafontaine</surname><given-names>JD</given-names></name><name name-style="western"><surname>Schmidt,</surname><given-names>BC</given-names></name><name name-style="western"><surname>Holloway</surname><given-names>JD</given-names></name><name name-style="western"><surname>Kitching</surname><given-names>IJ</given-names></name><name name-style="western"><surname>Mutanen</surname><given-names>M</given-names></name><name name-style="western"><surname>Wahlberg</surname><given-names>N</given-names></name></person-group> (<year>2013b</year>) <article-title>Relationships of the basal lineages of Noctuidae (Lepidoptera, Noctuoidea) based on eight gene regions.</article-title><source>Zoologica Scripta</source><volume>42</volume>: <fpage>488</fpage>–<lpage>507</lpage>. doi: <ext-link ext-link-type="doi" xlink:href="10.1111/zsc.12022" xlink:type="simple">10.1111/zsc.12022</ext-link></mixed-citation></ref></ref-list></tp:taxon-treatment>
